# Supplementary material for: Long-read trio sequencing of individuals with unsolved intellectual disability
Source: Eur J Hum Genet. 2020 Nov 30;29(4):637–48. doi: 10.1038/s41431-020-00770-0 (PMC8115091; doi:10.1038/s41431-020-00770-0)
Supplement: Supplementary file 2 — Table S6B [file 41431_2020_770_MOESM2_ESM.xlsx]

## Sheet: Table_6b_SVs Affected Genes
Table S6b. List of SVs overlapping OMIM genes.
Chromosome	Start	End	Length	Gene	Inheritance
chr1	224612369	224612431	62	WDR26	AD
chr1	240371009	240371147	138	FMN2	AR
chr1	240371111	240371180	69	FMN2	AR
chr2	25964900	25964973	73	ASXL2	AD
chr2	113503986	113504058	72	CKAP2L	AR
chr2	113993770	113993863	93	PAX8	AD
chr2	113993882	113994105	223	PAX8	AD
chr2	114012961	114013122	161	PAX8	AD
chr2	170362659	170362739	80	BBS5	AR
chr2	239990524	239991111	-587	HDAC4	AD
chr2	239990544	239990690	-146	HDAC4	AD
chr2	239990553	239990650	-97	HDAC4	AD
chr2	239990553	239991141	-588	HDAC4	AD
chr2	241726237	241727017	780	KIF1A	AD
chr3	3842221	3842296	-75	SUMF1	AR
chr3	142169343	142169432	89	ATR	AR
chr4	1231026	1231238	212	CTBP1	AD
chr5	1414541	1414822	281	SLC6A3	AR
chr5	1414627	1416599	1972	SLC6A3	AR
chr5	1414627	1416599	1972	SLC6A3	AR
chr5	1414633	1415357	724	SLC6A3	AR
chr5	6616783	6617029	246	NSUN2	AR
chr5	14487618	14487670	52	TRIO	AD
chr5	92918980	92919066	86	NR2F1	AD
chr5	98191234	98191334	100	CHD1	AD
chr6	10415624	10415776	152	TFAP2A	AD
chr6	13328742	13328809	67	TBC1D7	AR
chr6	39894472	39895404	932	MOCS1	AR
chr6	137193309	137193362	53	PEX7	AR
chr6	157469084	157470310	1226	ARID1B	AD
chr7	4830335	4830408	73	AP5Z1	AR
chr7	65411277	65466506	-55229	GUSB	AR
chr7	65411277	65466506	-55229	GUSB	AR
chr7	65411277	65466506	-55229	GUSB	AR
chr7	65411277	65466506	-55229	GUSB	AR
chr7	65411277	65466506	-55229	GUSB	AR
chr7	65411277	65466506	-55229	GUSB	AR
chr7	65411277	65466506	-55229	GUSB	AR
chr7	65411277	65466506	-55229	GUSB	AR
chr7	65411277	65466506	-55229	GUSB	AR
chr7	65411277	65466506	-55229	GUSB	AR
chr7	65411277	65466506	-55229	GUSB	AR
chr7	65411277	65466506	-55229	GUSB	AR
chr7	66100875	66137982	-37107	KCTD7	AR
chr7	66100875	66137982	-37107	KCTD7	AR
chr7	66258666	66263295	4629	KCTD7	AR
chr7	66258666	66263295	4629	KCTD7	AR
chr7	66258666	66263295	4629	KCTD7	AR
chr7	82430520	82430852	332	PCLO	AR
chr8	1733493	1733627	-134	CLN8	AR
chr8	68076648	68076876	228	CSPP1	AR
chr8	92078839	92083205	4366	OTUD6B	AR
chr8	120800791	120801034	243	TAF2	AR
chr8	133140845	133141183	338	KCNQ3	AD
chr8	141468291	141468399	108	TRAPPC9	AR
chr9	139326291	139326677	386	INPP5E	AR
chr9	139996763	139998862	2099	MAN1B1	AR
chr9	139996904	139999005	2101	MAN1B1	AR
chr9	139998296	140000375	2079	MAN1B1	AR
chr9	139998296	140000375	2079	MAN1B1	AR
chr9	139998406	140000495	2089	MAN1B1	AR
chr9	139998406	140000495	2089	MAN1B1	AR
chr9	140611021	140611607	586	EHMT1	AD
chr9	140611032	140612975	1943	EHMT1	AD
chr10	74182691	74183028	337	MICU1	AR
chr10	104679579	104679644	65	CNNM2	AD
chr11	531236	532326	1090	HRAS	AD
chr11	65984334	65984663	329	PACS1	AD
chr12	7355764	7356066	302	PEX5	AR
chr12	50898793	50898870	77	DIP2B	AD
chr12	110616707	110618609	1902	IFT81	AR
chr12	133306221	133306721	500	ANKLE2	AR
chr12	133319343	133320027	684	ANKLE2	AR
chr13	108867755	108867857	102	LIG4	AR
chr13	110853620	110853801	181	COL4A1	AD
chr13	111076811	111077145	334	COL4A2	AD
chr13	111134356	111135333	977	COL4A2	AD
chr14	91759904	91761027	1123	CCDC88C	AR
chr14	102228064	102228235	171	PPP2R5C	AD
chr15	26961907	26962030	123	GABRB3	AD
chr15	89868471	89868842	371	POLG	AR
chr16	89178493	89178548	55	ACSF3	AR
chr16	89252549	89252643	-94	CDH15	AD
chr17	412653	412719	-66	VPS53	AR
chr17	412960	413521	561	VPS53	AR
chr17	413141	413238	97	VPS53	AR
chr17	416846	416937	-91	VPS53	AR
chr17	416854	417037	-183	VPS53	AR
chr17	556481	556540	-59	VPS53	AR
chr17	1938757	1939970	1213	DPH1	AR
chr17	1938757	1939970	1213	DPH1	AR
chr17	61271305	61271357	52	TANC2	AD
chr17	78120835	78120897	62	EIF4A3	AR
chr17	80723332	80724349	1017	TBCD	AR
chr17	80863601	80863883	282	TBCD	AR
chr17	80863766	80864298	532	TBCD	AR
chr18	21137015	21137138	123	NPC1	AR
chr18	77228115	77228252	137	NFATC1	AD
chr19	2129065	2129270	205	AP3D1	AR
chr19	2129096	2129173	77	AP3D1	AR
chr19	12922556	12928894	-6338	RNASEH2A	AR
chr19	12922556	12928894	-6338	RNASEH2A	AR
chr19	18708257	18711015	-2758	CRLF1	AR
chr19	18708257	18711015	-2758	CRLF1	AR
chr19	18708257	18711015	-2758	CRLF1	AR
chr20	47578073	47581237	3164	ARFGEF2	AR
chr20	62072499	62073888	1389	KCNQ2	AD
chr20	62123485	62124728	1243	EEF1A2	AD
chr20	62324773	62328612	3839	RTEL1	AD,AR
chr20	62324773	62328612	3839	RTEL1	AD,AR
chr20	62324773	62328612	3839	RTEL1	AD,AR
chr20	62324773	62328612	3839	RTEL1	AD,AR
chr20	62324773	62328612	3839	RTEL1	AD,AR
chr20	62325105	62330093	4988	RTEL1	AD,AR
chr20	62325105	62330093	4988	RTEL1	AD,AR
chr20	62325105	62330093	4988	RTEL1	AD,AR
chr20	62325105	62330093	4988	RTEL1	AD,AR
chr20	62325105	62330093	4988	RTEL1	AD,AR
chr21	44483173	44483243	70	CBS	AR
chr21	47565686	47565978	292	FTCD	AR
chr21	47819379	47819963	584	PCNT	AR
chr22	41903784	41903852	68	ACO2	AR
chr22	50499142	50499243	-101	MLC1	AR
chr22	50499211	50499261	-50	MLC1	AR
chr22	50502285	50502518	233	MLC1	AR
chr22	51122308	51123912	1604	SHANK3	AD
chr22	51135964	51136279	315	SHANK3	AD
chrX	21875965	21876105	140	MBTPS2	XL
chrX	32379301	32381123	1822	DMD	XL
chrX	50334664	50334800	136	SHROOM4	XL
chrX	62855169	62855229	60	ARHGEF9	XL
chrX	73805801	73805852	51	RLIM	XL
chrX	77121381	77123862	-2481	MAGT1	XL
chrX	153128959	153129089	130	L1CAM	XL
chrX	154771869	154785695	-13826	TMLHE	XL
