# Supplementary material for: Long-read trio sequencing of individuals with unsolved intellectual disability
Source: Eur J Hum Genet. 2020 Nov 30;29(4):637–48. doi: 10.1038/s41431-020-00770-0 (PMC8115091; doi:10.1038/s41431-020-00770-0)
Supplement: Supplementary file 3 — Table S21 [file 41431_2020_770_MOESM3_ESM.xlsx]

## Sheet: Table S21
Table S21
SAMPLE	CHR	POS	REF	ALT	GT*	QUAL	GENE	ANNOTATIONS cDNA and PROTEIN	CONSEQUENCE	VALIDATION#	GnomAD Frequency
T 1	chr15	88855765	C	T	hom	180.81	ACAN	NM_001135.3:c.3180C>T, p.(T1060T) NM_013227.3:c.3180C>T, p.(T1060=)	nonsynonymous SNV	Shared	NA
T 1	chr15	88855766	A	G	hom	165.71	ACAN	NM_001135.3:c.3181A>G, p.(T1061A) NM_013227.3:c.3181A>G, p.(T1061A)	nonsynonymous SNV	Shared	NA
T 1	chr15	88855822	C	T	hom	182.7	ACAN	NM_001135.3:c.3237C>T, p.(T1079=) NM_013227.3:c.3237C>T, p.(T1079=)	nonsynonymous SNV	Shared	NA
T 1	chr15	88855823	A	G	hom	207.6	ACAN	NM_001135.3:c.3238A>G, p.(T1080A) NM_013227.3:c.3238A>G, p.(T1080A)	nonsynonymous SNV	Shared	NA
T 4	chr15	88855823	A	G	hom	145.44	ACAN	NM_001135.3:c.3238A>G, p.(T1080A) NM_013227.3:c.3238A>G, p.(T1080A)	nonsynonymous SNV	Shared	NA
T 4	chr10	95611394	G	T	het	36	ALDH18A1	NM_001323412.1:c.1639C>A, p.(P547T) NM_001323419.1:c.1336C>A, p.(P446T) NM_001323415.1:c.1966C>A, p.(P656T) NM_002860.3:c.1972C>A, p.(P658T) NM_001323413.1:c.1972C>A, p.(P658T) NM_001017423.1:c.1966C>A, p.(P656T) NM_001323414.1:c.1972C>A, p.(P658T) NM_001323416.1:c.1639C>A, p.(P547T) NM_001323417.1:c.1867C>A, p.(P623T) NM_001323418.1:c.1633C>A, p.(P545T)	nonsynonymous SNV	Shared	NA
T 4	chr5	112840833	A	C	het	38.23	APC	NM_001127510.2:c.5239A>C, p.(M1747L) NM_000038.3:c.5239A>C, p.(M1747L) NM_001127511.2:c.5185A>C, p.(M1729L)	nonsynonymous SNV	Shared	NA
T 4	chr17	49142075	G	T	het	39.92	B4GALNT2	NM_001159388.1:c.178G>T, p.(E60*) NM_153446.2:c.436G>T, p.(E146*) NM_001159387.1:c.256G>T, p.(E86*)	stopgain	Shared	NA
T 3	chr17	80090397	T	C	het	53.2	CCDC40	NM_001243342.1:c.3091T>C, p.(*1031R)	stoploss	Shared	NA
T 4	chr17	80090397	T	C	hom	30.47	CCDC40	NM_001243342.1:c.3091T>C, p.(*1031R)	stoploss	Shared	NA
T 2	chr3	48586414	G	T	het	31.7	COL7A1	NM_000094.3:c.3468C>A, p.(H1156Q)	nonsynonymous SNV	Shared	NA
T 4	chr1	36098351	G	T	het	30.79	COL8A2	NM_005202.3:c.1330C>A, p.(L444M) NM_001294347.1c.1135C>A, p.(L379M)	nonsynonymous SNV	Maternal	NA
T 2	chr8	67746125	T	G	het	35.05	CPA6	NM_020361.4:c.5A>C, p.(K2T)	nonsynonymous SNV	Maternal	NA
T 4	chr7	117792730	G	T	het	35.85	CTTNBP2	NM_033427.2:c.466C>A, p.(L156M)	nonsynonymous SNV	Variant not in offspring	NA
T 4	chr14	24000929	C	T	hom	36.75	DHRS4L2	NM_001193636.1:c.172C>T, p.(R58*) NM_001193635.1:c.289C>T, p.(R97*) NM_198083.3:c.475C>T, p.(R159*)	stopgain	Shared	0.0698
T 2	chr2	72184177	A	C	het	39.81	EXOC6B	NM_001321733.1:c.2072T>G, p.(L691R) NM_015189.2:c.2207T>G, p.(L736R) NM_001321729.1:c.2207T>G, p.(L736R) NM_001321731.1:c.2207T>G, p.(L736R) NM_001321730.1:c.2072T>G, p.(L691R) NM_001321734.1:c.1868T>G, p.(L623R)	nonsynonymous SNV	Paternal	NA
T 5	chrX	139551144	T	G	het	35.92	F9	NM_000133.3:c.603T>G, p.(Y201*) NM_001313913.1:c.489T>G, p.(Y163*)	stopgain	Maternal	NA
T 1	chr1	152304286	T	A	het	35.16	FLG	NM_002016.1:c.10600A>T, p.(N3534Y)	nonsynonymous SNV	Variant not in offspring	NA
T 1	chr9	116800	C	G	hom	151.59	FOXD4	NM_207305.4:c.1320G>C, p.(*440Y)	stoploss	Shared	0.23
T 1	chr9	116832	T	C	hom	51.54	FOXD4	NM_207305.4:c.1288A>G, p.(S430G)	nonsynonymous SNV	Shared	0.255
T 1	chr9	117428	G	C	hom	158.11	FOXD4	NM_207305.4:c.692C>G, p.(P231R)	nonsynonymous SNV	Shared	0.246
T 1	chr9	117696	G	A	hom	149.65	FOXD4	NM_207305.4:c.424C>T, p.(R142C)	nonsynonymous SNV	Shared	0.243
T 5	chr9	68303273	A	T	hom	36.36	FOXD4L3	NM_199135.4:c.322A>T, p.(K108*)	stopgain	Shared	NA
T 1	chr15	84240654	G	T	hom	46.37	GOLGA6L4	NM_001267536.2:c.1300G>T, p.(E434*)	stopgain	Maternal	NA
T 2	chr19	590052	C	T	het	60.32	HCN2	NM_001194.3:c.107C>T, p.(P36L)	nonsynonymous SNV	Variant not in offspring	0.0273
T 2	chr19	590172	G	A	het	51.2	HCN2	NM_001194.3:c.227C>A, p.(R76H)	nonsynonymous SNV	Paternal	0.387
T 4	chr6	32664861	C	A	het	31.3	HLA-DQB1	NM_002123.4:c.316G>T, p.(E106*) NM_001243961.1c.316G>T, p.(E106*)	stopgain	Paternal	0.259
T 3	chr1	152220246	G	C	het	48.28	HRNR	NM_001009931.2:c.1383C>G, p.(Y461*)	stopgain	Shared	NA
T 4	chr4	3074932	A	C	het	43.18	HTT	NM_002111.6:c.107A>C, p.(Q36P)	nonsynonymous SNV	Shared	NA
T 4	chr4	3074938	A	C	het	43.53	HTT	NM_002111.6:c.113A>C, p.(Q38P)	nonsynonymous SNV	Shared	0.208
T 2	chr8	132129801	C	A	het	61.86	KCNQ3	NM_001204824.1:c.1720G>T, p.(E574*) NM_004519.3:c.2080G>T, p.(E694*)	stopgain	Variant not in offspring	NA
T 2	chr1	11026921	A	C	het	40.83	MASP2	NM_006610.3:c.2025T>G, p.(Y675*)	stopgain	Paternal	NA
T 1	chr22	39514323	G	T	het	30.07	MIEF1	NM_019008.5:c.1392G>T, p.(*464Y)	stoploss	Variant not in offspring	NA
T 1	chr3	195779421	A	G	het	36.97	MUC4	NM_001322468.1:c.10381+2T>C, p.(?)	exonic;splicing	Paternal	0.00365
T 1	chr3	195780631	A	G	het	60.72	MUC4	NM_001322468.1:c.9700+1T>C, p.(?)	exonic;splicing	Shared	0.000467
T 4	chr13	35232568	T	G	het	36.7	NBEA	NM_015678.4:c.5725T>G, p.(F1909V)	nonsynonymous SNV	Variant not in offspring	NA
T 2	chr9	104759260	A	C	het	34.14	NIPSNAP3A	NM_015469.2:c.668-2A>C, p.(?) NM_001329570.1:c.518-2A>C, p.(?)	splicing	Maternal	NA
T 1	chr10	70435329	G	T	hom	35.49	NODAL	NM_018055.4:c.848C>A, p.(P283H) NM_001329906.1:c.449C>A, p.(P150H)	nonsynonymous SNV	Paternal	NA
T 2	chr16	67174197	G	T	het	30.13	NOL3	NM_001276311.1:c.28G>T, p.(E10*) NM_001185057.2:c.28G>T, p.(E10*) NM_001276312.1:c.28G>T, p.(E10*) NM_001276309.1:c.28G>T, p.(E10*) NM_001276307.1:c.28G>T, p.(E10*) NM_003946.6:c.28G>T, p.(E10*) NM_001276319.1:c.214G>T, p.(E72*)	stopgain	Variant not in offspring	NA
T 2	chr16	21404383	T	G	hom	76.17	NPIPB3	NM_1304649.1:c.1548+2A>C, p.(?)	splicing	Shared	NA
T 2	chr16	21404384	A	C	hom	66.38	NPIPB3	NM_1304649.1:c.1548+1T>G, p.(?)	splicing	Shared	NA
T 2	chr16	21404509	G	T	hom	58.24	NPIPB3	NM_130464.1:c.1426+1C>A, p.(?)	splicing	Shared	NA
T 4	chr16	21404383	T	G	hom	35.95	NPIPB3	NM_1304649.1:c.1548+2A>C, p.(?)	splicing	Shared	NA
T 4	chr16	21404384	A	C	hom	71.52	NPIPB3	NM_1304649.1:c.1548+1T>G, p.(?)	splicing	Shared	NA
T 1	chr5	149884477	A	C	het	33.15	PDE6A	NM_000440.2:c.2027+2T>G, p.(?)	splicing	Variant not in offspring	NA
T 4	chr3	179808274	C	A	het	48.18	PEX5L	NM_001256755.1:c.1192G>T, p.(E398*) NM_001349389.1:c.1582G>T, p.(E528*) NM_001349401.1:c.940G>T, p.(E314*) NM_001256753.1:c.1339G>T, p.(E447*) NM_001349388.1:c.1588G>T, p.(E530*) NM_001349397.1:c.1288G>T, p.(E430*) NM_001349390.1:c.1576G>T, p.(E526*) NM_001349408.1:c.940G>T, p.(E314*) NM_001349410.1:c.940G>T, p.(E314*) NM_001349387.1:c.1588G>T, p.(E530*) NM_016559.2:c.1516G>T, p.(E506*) NM_001349…	stopgain	Paternal	NA
T 4	chr8	143929726	G	T	het	38.74	PLEC	NM_000445.4:c.2924C>A, p.(P975H) NM_201382.3:c.2843C>A, p.(P948H) NM_201380.3:c.3254C>A, p.(P1085H) NM_201379.2:c.2777C>A, p.(P926H) NM_201384.2:c.2843C>A, p.(P948H) NM_201383.2:c.2855C>A, p.(P952H) NM_201378.3:c.2801C>A, p.(P934H) NM_201381.2:c.2747C>A, p.(P916H)	nonsynonymous SNV	Shared	NA
T 5	chr11	112255386	A	C	het	38.99	PLET1	NM_001145024.1:c.386+2T>G, p.(?)	splicing	Maternal	NA
T 2	chr1	13307108	G	A	hom	70.87	PRAMEF33	NM_001291381.1:c.758G>A, p.(W253*)	stopgain	Shared	NA
T 1	chr12	11353788	A	G	het	49.59	PRB1	NM_199354.2:c.313+2T>C, p(?) NM_199353.2:c.313+2T>C, p(?)	exonic;splicing	Maternal	0.00822
T 3	chr7	102592425	G	A	het	35.59	RASA4	NM_001079877.2:c.1690C>T, p.(Q564*) NM_006989.5:c.1690C>T, p.(Q564*) NM_001277335.1:c.1690C>T, p.(Q564*)	stopgain	Maternal	0.0131
T 5	chrX	16858851	T	G	het	86.29	RBBP7	NM_001198719.1:c.440-2A>C, p.(?) NM_002893.3:c.308-2A>C, p.(?)	splicing	Maternal	NA
T 5	chr6	111375514	A	C	het	31.89	REV3L	NM_002912.4:c.2841T>G, p.(H947Q) NM_001286431.1:c.2607T>G, p.(H869Q) NM_001286432.1:c.2607T>G, p.(H869Q)	nonsynonymous SNV	Maternal	NA
T 3	chr18	63659397	A	T	het	41.05	SERPINB3	NM_006919.2:c.351+2T>A, p.(?)	splicing	Shared	NA
T 3	chr18	63659398	C	A	het	40.28	SERPINB3	NM_006919.2:c.351+1G>T, p.(?)	splicing	Shared	NA
T 4	chr4	2818234	C	A	het	42.16	SH3BP2	NM_001145856.1:c.11C>A, p.(S4Y)	nonsynonymous SNV	Variant not in offspring	NA
T 4	chr17	7482961	G	A	hom	173.18	SLC35G6	NM_001102614.1:c.977G>A, p.(W326*)	stopgain	Shared	0.724
T 1	chr12	56232861	C	A	het	34.14	SLC39A5	NM_173596.2:c.460C>A, p.(L154M) NM_001135195.1:c.460C>A, p.(L154M)	nonsynonymous SNV	Variant not in offspring	NA
T 4	chr6	36496744	C	A	het	31.18	STK38	NM_001305102.1:c.1234G>T, p.(E412*) NM_007271:c.G1234T, p.(E412X	stopgain	Maternal	NA
T 3	chr17	28687303	G	T	het	46.96	SUPT6H	NM_003170.4:c.2839-1G>T, p.(?) NM_0013207554.1:c.2839-1G>T, p.(?)	splicing	Variant not in offspring	NA
T 1	chr12	49330828	C	A	het	41.15	TROAP	NM_005480.3:c.1983C>A, p.(C661*)	stopgain	Variant not in offspring	NA
T 4	chr2	178663311	A	C	hom	58.31	TTN	NM_001267550.2:c.36655T>G, p.(L12219V)	nonsynonymous SNV	Shared	NA
T 1	chr15	61946412	T	G	het	49.25	VPS13C	NM_020821.2:c.4877-2A>C, p.(?) NM_017684.4:c.4748-2A>C, p.(?) NM_018080.3:c.4748-2A>C, p.(?) NM_001018088.2:c.4877-2A>C, p.(?)	splicing	Variant not in offspring	NA
T 1	chr1	1439393	C	A	het	30.57	VWA1	NM_022834.4:c.944C>A, p.(S315*)	stopgain	Variant not in offspring	NA
T 4	chr1	1439675	C	A	het	43.51	VWA1	NM_022834.4:c.1226C>A, p.(S409*)	stopgain	Paternal	NA
T 3	chr9	17476	G	C	hom	33.27	WASHC1	NM_182905.4:c.549C>G, p.(Y183*)	stopgain	Shared	NA
T 4	chr19	14719112	C	A	het	37.39	ZNF333	NM_032433.3:c.1785C>A, p.(C595*)	stopgain	Variant not in offspring	NA
