# Supplementary material for: Long-read trio sequencing of individuals with unsolved intellectual disability
Source: Eur J Hum Genet. 2020 Nov 30;29(4):637–48. doi: 10.1038/s41431-020-00770-0 (PMC8115091; doi:10.1038/s41431-020-00770-0)
Supplement: Supplementary file 5 — Table S24 [file 41431_2020_770_MOESM5_ESM.xlsx]

## Sheet: genes_pLI
Table S24
Gene	pLI
OPN1LW	0.97535
NEB	4.5589e-41
PWP2	0.00069944
FCGBP	1.6706e-51
TRIM43	0.010008
MUC4	2.7904e-54
LRRC37A	0.00054349
ZAN	1.6432e-62
DMBT1	4.476e-63
MUC20	0.0047211
ZXDA	0.0043723
ASAH2	0.0042718
NPIPB11	0.013863
HBG1	0.56611
LGALS9B	8.4381e-05
GOLGA6C	0.001001
EPPK1	1.0343e-37
GOLGA8N	0.28645
PGA3	0.10495
ANKRD36	8.3217e-86
C4A	1.5416e-11
TBC1D3B	0.21949
MUC12	1.2792e-68
CLEC18C	0.00089881
POTEH	5.1283e-11
GOLGA8A	0.00039454
NBPF12	1.2675e-15
GOLGA8B	4.7959e-05
PRAMEF18	0.3043
KRTAP9-7	0.30156
KRTAP9-6	0.28406
RGPD4	8.5288e-62
KRT81	1.2108e-18
POTEI	4.1618e-09
NPIPB8	0.0037575
SPANXC	0.072819
ANKRD20A3	0.0031925
GOLGA6D	9.1588e-08
NUTM2A	5.3583e-07
HRNR	0.0004258
NBPF20	1.9221e-22
NBPF10	4.1008e-85
NPIPA2	NA
