# Supplementary material for: Long-read trio sequencing of individuals with unsolved intellectual disability
Source: Eur J Hum Genet. 2020 Nov 30;29(4):637–48. doi: 10.1038/s41431-020-00770-0 (PMC8115091; doi:10.1038/s41431-020-00770-0)
Supplement: Supplementary file 6 — Table S25 [file 41431_2020_770_MOESM6_ESM.xlsx]

## Sheet: uncovered_genes_table_illumina_
Table S25.
Gene	Gaps in Illumina	Gaps in Pacbio	Gaps in Both	Exonic Gaps in Illumina	Exonic Gaps in Pacbio	Exonic Gaps in Both	Gene Length	GC %	OMIM ID	Related to ID
DHRSX	284802	0	286010	0	0	8232	283290	47.11
FP700111.1	128665	8443	76907	2713	0	110	278532	43.84
AL669831.3	37193	0	0	949	0	0	241726	43.1
PDE4DIP	27528	0	35	285	0	0	240106	41
CNTNAP3B	26134	0	0	1497	0	0	239197	38.25
CNTNAP3	25463	6505	77961	591	34	839	215549	38.24
NSF	34782	4772	1227	562	0	0	166796	38.59
TTC34	18585	2	43591	0	0	0	165742	59.48
NBPF19	45144	0	0	304	0	0	165739	43.88
AC244230.2	17953	0	0	160	0	0	162113	45.98
AL732372.2	89726	6111	31665	1491	0	951	157540	42.61
NBPF14	35872	0	0	260	0	0	148367	41.33
SPANXA2	37335	116	365	1182	0	0	147079	38.74
SPANXA2-OT1	36236	116	365	730	0	0	147079	38.74
CR1	28683	0	0	1747	0	0	145619	39.16
TMLHE	46088	315	25857	3914	2	2	145077	37.39	300777	Yes
TMLHE-AS1	33357	151	12929	2341	1	1	145077	37.92
NOMO2	33479	1602	61775	1609	0	67	144887	46.04
NUTM2A	21898	1	0	1852	0	0	138738	41.08
NUTM2A-AS1	17875	1	0	953	0	0	138738	41.08
LPA	19631	0	0	1528	0	0	132777	42.03	152200	No
HSF2BP	40990	2	171	1231	0	0	130302	43.01
AC141257.2	28309	0	95603	2119	0	447	123912	41.3
AC073107.1	21812	0	1	433	0	0	123801	42.54
EPN2	12277	0	0	536	0	0	121101	48.72
BX890604.2	31621	1141	23237	1647	0	1610	120328	47.21
NBPF20	74688	8	172	10769	1	22	115879	44.12
AC239799.1	51638	938	347	2087	1	0	115349	45.3
AC235565.2	65559	4646	24537	3078	474	34	111418	42.23
RHOXF1	30540	1	1	1971	0	0	110619	41.69
RHOXF1-AS1	30540	1	1	1971	0	0	110619	42.47
TCAF2	16186	0	50067	361	0	0	109458	41.82
RGPD1	28645	1983	4185	1815	217	403	106024	40.42
FAM182B	44880	1705	6707	0	0	0	104760	47.49
AC074386.1	20063	88	10	2146	0	0	104444	42.18
GTF2I	11078	2	0	1733	0	0	103026	43.08
AC105052.4	24496	0	0	3719	0	0	100192	53.8
ANKRD36B	16161	1369	30727	911	79	711	97303	35.8
AC239809.3	16149	0	0	23	0	0	95800	40.81
TRAPPC10	10174	0	0	3633	0	0	94234	46.02
NBDY	12260	0	0	0	0	0	89140	45.07
CCDC200	48888	1500	4911	1326	4	382	88457	55.06
ARL17B	21638	0	0	3007	0	0	87014	43.35
AC004889.1	23913	0	0	2895	0	0	85690	41.15
AC245041.2	8947	0	0	499	0	0	83787	45.6
DMBT1	17195	0	0	1422	0	0	83072	49.13
NOTCH2NLA	41581	938	347	725	1	0	82824	39.19	618023	No
AC145285.4	16578	0	0	2346	0	0	81086	49.17
AC134980.3	25998	4642	7741	469	1	1138	80625	35.58
NBPF10	41907	1	1	6603	0	0	80106	41.59
AL049634.2	10655	0	20935	0	0	110	79866	42.96
NXF2	37507	5187	29712	2130	0	7	79559	42.23
NXF2B	43340	3430	23451	2248	0	11	79537	42.22
FAM157C	19347	0	0	618	0	0	76074	46.56
CRYAA	2261	33	38	840	10	18	3798	63.16	123580	No
P2RY8	74536	0	74536	0	0	4198	74536	48.23
DAZ4	55252	0	93	1773	0	0	73198	35.66
DAZ2	56369	0	3777	3651	0	58	71923	35.44
DMRTC1B	30349	5218	27028	2904	1	164	71794	44.14
DMRTC1	20580	3456	34556	1002	0	24	71790	44.14
INTS4P2	21610	0	1	327	0	0	70866	40.32
LINC00395	7353	0	0	0	0	0	70338	34.01
AC112229.3	47209	1	710	3704	0	30	70142	42.49
LIMS3-LOC440895	19226	7507	33024	716	559	1063	70126	NA
RGPD2	28699	45	1266	3173	5	243	69998	39.62
AC134980.2	22887	175	151	138	0	4	69752	36.28
DAZ1	56153	0	8	4285	0	1	69740	35.99
FAM156A	34747	0	0	1764	0	0	69071	46.56
AMYH02020865.1	14208	20870	16406	597	872	844	68930	39.24
CBWD3	13858	0	0	813	0	0	68013	36.17
CBWD6	8395	0	0	458	0	0	67956	36.14
OCLN	8411	0	0	1447	0	0	65813	42.9	602876	Yes
KCNE1	39095	1229	3376	2277	8	156	65588	43.71	176261	No
PDPK1	14887	0	0	2921	0	0	65225	52.5
RGPD5	10541	91	52393	958	0	6065	64938	39.34
XG	28956	0	0	352	0	0	64453	45.98
RGPD8	13239	0	0	1136	0	0	64397	39.76
BX664727.3	28100	17	13	2844	1	0	64251	40.91
RGPD6	16381	87	46072	699	0	6317	63374	39.28
GOLGA8B	13734	0	0	1471	0	0	63297	47.09
ARL17A	23557	1	154	5406	0	1	62981	43.34
VAMP7	62179	0	62477	0	0	2646	62477	38.75
NOMO3	20432	0	1310	1736	0	742	62320	45.51
BMS1P14	10063	20775	16347	399	869	844	60883	38.26
AC093668.2	14715	75	11	1043	0	0	60421	NA
AC105052.1	15830	0	0	1715	0	0	60347	55.71
GOLGA8A	14308	0	0	1214	0	0	58399	47.08
RMND5A	7225	0	0	0	0	0	57869	40.31
AC133919.2	18563	0	0	618	0	0	57652	44.32
NPIPB5	33583	751	7177	1293	0	3	57401	43.89
PPIP5K1	14927	0	0	2331	0	0	56792	44.61
NAIP	33155	27	73	3932	2	3	56632	43.19
SIRPB1	10655	0	20935	0	0	110	56541	44.1
AC022486.1	12913	4023	35476	1103	0	722	55959	36.46
OR2A1	10955	88	10	10	0	0	55787	39.08
OR2A1-AS1	10007	88	10	10	0	0	55787	41.47
GTF2IRD2	13460	131	87	376	0	0	55408	46.59
SMG1P1	7668	22	13	0	0	0	55213	40.34
AL137789.1	9030	0	0	845	0	0	54631	38.84
FAM66E	5424	7253	35394	182	444	2789	53742	41.9
PPP2R3B	52764	258	52964	0	0	2151	52993	58.22
LINC01193	11034	625	557	300	0	0	52866	43.2
AL669831.1	8921	0	0	0	0	0	52742	46.47
AC145350.2	16770	0	0	0	0	0	51823	36.28
LINC02256	7730	0	0	142	0	0	51567	39.03
AC093668.1	10657	1075	1133	2203	132	246	50944	52.04
AL589743.4	8682	0	0	0	0	0	50724	40.57
DAZ3	43551	0	5	3152	0	5	50424	36.06
POTEI	13153	0	0	981	0	0	50212	38.56
CD99	50131	0	50131	0	0	1245	50177	47.38
GATD3B	8246	0	0	303	0	0	49132	57.86
CR769775.2	9645	7	7	97	0	5	47924	56.87
AL845311.1	5206	0	0	111	0	0	47910	41.13
GRAP	11404	0	0	1671	0	0	26965	56.69	604330	No
AC013268.5	6098	6659	28595	114	483	483	47687	45.29
ASMT	28027	151	28254	0	0	1087	47628	42.9
AC112229.4	18647	0	0	536	0	0	47263	45.36
EIF3C	16578	0	0	2346	0	0	47173	48.48
AL158154.2	12449	0	0	3400	0	0	46864	46.62
AC007359.1	11123	3633	30526	1044	75	2119	46671	46.54
AC008175.1	14834	2234	28998	301	114	2823	46653	46.54
NDUFA6	3533	0	0	2078	0	0	5431	48.65	602138	No
NPIPB3	36216	7	248	761	0	0	46331	45.45
ANKRD20A3	19526	0	0	2563	0	0	46321	37.8
NPIPB4	14065	0	0	1513	0	0	46259	45.38
IL3RA	43235	0	48913	0	0	1706	46074	54.54
RSPH10B2	7466	0	0	273	0	0	45257	48.15
RSPH10B	10430	30	4	757	0	1	45134	48.15
LRRC37A	11108	0	0	2842	0	0	45062	42.28
LRRC37A2	6396	0	0	2086	0	0	44140	42.48
ANKRD20A2	20154	3015	5597	1162	2	238	43108	36.06
RASA4	11849	0	0	1869	0	0	42951	55.6
ANKRD20A1	7133	0	0	1169	0	0	42948	37.56
HSFY1	8128	1851	31737	998	0	1832	42293	39.22
CU633906.2	38627	0	3150	2193	0	64	41982	38.75
CSF2RA	41525	0	41608	0	0	2448	41582	50.88	306250	No
AC007326.4	13333	0	0	1431	0	0	41495	54.61
LINC01002	14749	0	0	396	0	0	41177	46.42
AC140479.4	15101	0	0	646	0	0	40945	43.07
AC140479.5	14553	0	0	826	0	0	40266	44.79
CATSPER2	4392	0	0	0	0	0	39616	43.72	607249	No
SSX2B	28570	71	2296	531	0	251	39174	44.96
FP475955.1	26424	39	322	80	0	0	38725	39.78
SRGAP2	4265	0	0	310	0	0	38651	42.75
CU633906.1	18664	0	19688	58	0	2322	38352	39.65
RBMY1A1	19490	3549	14252	1887	743	805	37955	39.77
AC112229.1	17278	0	0	1563	0	0	37761	43.4
RBMY1B	19524	3529	14040	1921	723	601	37757	39.86
SLC25A24P2	27911	0	0	237	0	0	37560	38.38
MRPL23	14079	554	870	610	5	4	37245	62.94
TTTY4	20593	154	5745	336	0	1010	36830	42.25
TTTY4B	23398	42	3023	180	1	1005	36824	42.24
TTTY4C	27241	1	52	1027	0	5	36810	42.25
FAM157B	12496	0	0	112	0	0	36150	43.82
CHRFAM7A	10462	1	0	1689	1	0	36084	43.57
RASA4B	9435	0	0	1231	0	0	35337	56.85
SHOX	35060	300	34776	0	0	3757	35068	51.23	312865	No
GTF2H2	15985	0	344	3199	0	308	35020	38.32
NBPF5P	29038	0	0	0	0	0	34977	40.11
POLR2J3	7149	1077	1133	945	132	246	34736	49.29
AC105052.3	8558	0	0	1687	0	0	34593	51.83
GTF2H2C	9644	3	1	935	0	0	34516	38.56
HIC2	8020	0	0	0	0	0	34060	56.17
MTLN	8091	0	0	433	0	0	33892	40.57
C2orf78	17496	0	0	0	0	0	32959	42.94
SMIM11B	20262	509	2766	834	0	1	32892	47.23
MALL	7573	0	0	2105	0	0	32697	47.33
AL627309.5	25758	6	120	1644	1	30	32389	44.96
SMIM11A	20586	0	10937	850	0	756	32387	47.3
FAM182A	16828	0	0	1781	0	0	32263	45.7
POTEB3	4304	0	0	115	0	0	32209	36.93
FP700111.2	6982	1747	21616	0	0	0	32035	45.97
POTEG	5953	0	0	318	0	0	31856	37.17
GRAPL	16486	0	0	1680	0	0	31708	54.67
BPY2B	23548	983	6113	1147	0	59	31648	42.59
BPY2C	5196	150	25410	0	0	1206	31648	42.58
BPY2	10635	24	18796	844	0	362	31647	42.58
POTEH	3841	0	0	679	0	0	31606	37.08
POTEM	12031	0	0	771	0	0	31579	38.57
NPIPB13	15112	0	0	2414	0	0	31574	46.11
AL589182.1	6890	3219	3000	181	66	16	31462	44.35
POTEB	13600	160	213	1232	4	18	31375	36.64
POTEB2	5756	6068	15124	437	130	691	30943	36.34
AL683807.1	23402	0	23402	0	0	382	30629	47.29
CES1	5105	0	0	585	0	0	30487	47.97	114835	No
FP671120.1	17468	0	4500	3114	0	701	30027	75.56
FP236383.1	19665	1024	5122	3643	366	43	29981	75.56
AC240565.1	14442	1841	4505	676	13	331	29938	43.53
LINC01660	10319	0	0	907	0	0	29283	NA
AC123768.3	4583	0	0	993	0	0	29054	45.02
SMN1	2936	2213	17208	131	159	552	28913	42.22	600354	No
SMN2	15382	4	3588	753	0	0	28911	42.21
AC073188.2	17385	1668	6089	3654	0	1	28259	40.68
LINC02592	10694	0	0	1207	0	0	27878	NA
SDHAP2	3106	0	2	0	0	0	27809	47.52
AC006455.1	20876	5	111	1850	0	0	27653	40.81
PLCXD1	27035	301	26734	0	0	5287	27035	53.82
AC068446.2	10349	0	0	1835	0	0	27009	39.24
GRAP	11404	0	0	1671	0	0	26965	56.69
FAM224A	5619	434	19926	1517	0	833	26958	51.88
LIMS3	35689	9279	39293	1318	635	1515	26441	41.77
LIMS4	21784	1	710	1868	0	30	26436	41.78
FAM66A	6589	0	2623	68	0	0	26278	43.5
AC126755.7	13209	0	0	1254	0	0	26276	NA
CRLF2	25202	0	25202	0	0	1545	25202	46.96
AC073264.3	7951	0	0	52	0	0	24733	41.54
TEX28	11740	0	8697	728	0	677	24589	49.91
NBEAP5	8682	0	0	0	0	0	24454	34.72
EIF3CL	12441	0	0	2640	0	0	24301	47.26
PRY2	15382	208	1558	544	107	68	24252	41.48
PRY	9556	100	9751	358	65	6	24241	41.46
AL353608.3	3094	0	0	105	0	0	24099	46.86
AP000552.1	10547	0	0	1592	0	0	24053	63.28
ANXA8	2464	0	0	115	0	0	23997	52.97
LINC01662	9458	0	0	1438	0	0	23993	NA
ICOSLG	9138	0	0	2061	0	0	23953	56.51
PWP2	22658	0	784	2576	0	586	23892	56.89
FP565260.1	3167	0	0	487	0	0	23864	56.84
PKD1P1	31191	0	2	1469	0	0	23850	58.68
IKBKG	5038	0	0	899	0	0	23848	56.86	300248	No
PRODH	12931	0	0	1109	0	0	23777	58.95	606810	Yes
CBS	13322	0	0	1814	0	0	23753	59.18	613381	No
AC245595.1	20502	1	1547	199	0	350	23259	38.25
CBSL	3636	5950	11091	224	480	1475	23172	58.81
FP475955.3	4295	3699	11673	1034	117	38	22706	38.21
NPIPB12	2616	6556	8263	559	497	106	22358	47.14
AL773545.1	7014	0	0	224	0	0	22227	41.14
PLA2G10	5731	0	0	688	0	0	22125	47.91
AP003037.1	13475	0	0	906	0	0	21366	50.23
AC126755.2	11796	0	0	1158	0	0	21246	46.78
SMG1P6	8247	0	0	1821	0	0	21227	38.75
EPPK1	3449	0	0	3449	0	0	21141	67.43
TTTY1	3921	1071	15188	864	0	1003	21134	46.58
NPIPB8	2948	0	0	658	0	0	21029	45.84
NPIPB9	3353	0	0	1101	0	0	21021	46.03
SPAG11A	6153	0	0	492	0	0	20992	44.79
SPAG11B	2640	0	0	494	0	0	20991	43.07
AL590491.2	11046	1469	465	101	268	23	20875	40.99
LINC01663	3345	0	0	163	0	0	20865	NA
BX005214.1	6509	0	0	1017	0	0	20800	40.98
NBPF4	9243	0	0	944	0	0	20741	45.31
NBPF6	8790	0	0	795	0	0	20721	45.33
AC011330.1	3036	0	0	0	0	0	20686	45.14
C4A	20311	0	0	7788	0	0	20658	52.27	120810	No
C4B	20118	0	0	7633	0	0	20624	47.26	120820	No
GGT2	3181	0	0	306	0	0	19665	54.52
PLGLB1	3881	0	0	62	0	0	19294	39.59
BCRP2	4208	0	0	1153	0	0	19270	45.94
STRC	2326	0	0	1335	0	0	19238	51.03	606440	No
AC087386.1	2667	0	0	282	0	0	19209	42.71
GAGE1	7839	0	0	456	0	0	19041	43.87
NPIPA8	13275	0	0	1320	0	0	18795	47.51
BX571846.1	16966	0	1	616	0	0	18761	37.72
AL732314.6	18600	0	18600	0	0	774	18600	50.68
AL391987.3	9471	2025	208	12	0	48	18358	47.66
FP700107.1	16536	0	17	0	0	0	18314	36.41
AC138035.1	8958	0	0	433	0	0	18184	46.29
FP565260.3	9832	0	3	961	0	0	18174	58.05
LGALS9B	3112	0	0	247	0	0	18145	52.95
AJ271736.1	18000	0	18038	0	0	2928	18019	53.18
TTTY2	7849	34	7989	1009	0	2260	17893	46.45
SERF1B	8513	0	0	321	0	0	17867	43.59
GPAT2	7997	0	0	1080	0	0	17506	55.41
LINC00313	14424	0	0	697	0	0	17441	54.74
AC091132.4	4481	0	0	240	0	0	17427	44.53
NPIPA3	13019	0	0	793	0	0	17395	45.95
AC092683.1	11351	0	0	754	0	0	17363	40.33
NPIPA2	12059	0	0	501	0	0	17348	46.03
FAM156B	15248	0	0	858	0	0	17255	48.73
AC234781.1	10544	0	0	67	0	0	17100	37.99
GAGE12F	9500	98	2929	885	0	162	16941	44.54
FAM72D	2622	0	0	307	0	0	16697	40.18
FAM72C	2969	0	0	1066	0	0	16602	40.18
AC215522.2	4639	1	0	23	0	0	16472	43.16
LINC00266-4P	3764	3114	9542	260	202	380	16420	43.37
PRR20C	13298	0	0	5176	0	0	16165	50.22
ANXA8L1	2530	0	0	127	0	0	16158	54.03
LINC01669	9149	353	3832	405	0	308	15966	53.95
TRIM73	3455	0	0	96	0	0	15934	53.81
DNMT3L	6553	0	0	923	0	0	15878	57
AL591379.1	9310	0	0	681	0	0	15846	45.24
AC060814.5	6493	0	0	480	0	0	15502	45.79
NCF1	2782	0	0	215	0	0	15354	54.16	608512	No
LINC01632	13486	0	0	654	0	0	15181	34.67
AC098483.1	1976	0	0	519	0	0	15084	38.49
TCP11X2	9514	1040	544	830	474	23	14981	41.24
NPIPA7	6789	2166	2593	376	153	700	14900	46.1
OPN1LW	5554	0	0	386	0	0	14809	52.59	300822	No
AC138907.7	6650	0	0	376	0	0	14764	39.7
SPRY3	14648	0	14648	0	0	9019	14648	40.22
U2AF1L5	4167	0	10472	66	0	831	14639	43.61
U2AF1	5110	0	0	294	0	0	14632	43.66
ZBED1	14554	0	14554	0	0	4510	14554	49.62
AC253536.1	1942	0	0	2	0	0	14550	53.25
AC215522.3	4181	6	1	23	2	0	14531	39.96
ARHGEF34P	1721	0	0	0	0	0	14522	49.21
RBMY1D	8970	0	5481	1533	0	388	14451	37
RBMY1E	12040	0	0	1071	0	0	14450	37.01
RBMY1J	4458	1005	6938	390	269	1114	14421	36.85
FP565260.5	9094	0	0	251	0	0	14410	54.89
GTPBP6	14291	0	14291	0	0	1907	14291	57.63
AL356056.1	1987	0	0	0	0	0	14237	40.22
CLEC18C	4654	0	0	783	0	0	14040	57.16
AL929601.1	1868	2	0	0	0	0	13970	42.14
GOLGA8N	4051	0	0	865	0	0	13855	48.92
AC092683.2	11807	0	0	791	0	0	13773	41.68
CLEC18A	3174	0	0	657	0	0	13748	57.08
AC048382.2	3680	0	0	261	0	0	13709	41.75
OPN1MW	7484	0	0	705	0	0	13540	53.21	300821	No
OPN1MW2	9277	0	4254	1130	0	131	13531	52.91
GOLGA8G	5154	0	0	1410	0	0	13404	49.11
GOLGA8F	7605	0	0	1496	0	0	13398	49.12
PRSS40A	3722	0	0	95	0	0	13333	55.01
KCNE1B	5278	0	0	288	0	0	13252	48.09	176261	No
AC140125.3	1532	0	0	0	0	0	13250	40.38
AC138965.1	1328	0	0	104	0	0	13246	40.46
IL9R	13237	0	13237	0	0	2146	13237	55.82
CICP18	2349	0	0	0	0	0	13174	41.62
OR4M2	1909	2239	6524	0	0	1133	12981	36
AC138035.2	11932	158	403	410	151	162	12973	41.24
GOLGA6D	3816	0	0	237	0	0	12973	51.81
AC069287.1	2915	0	1	0	0	0	12961	41.24
HLA-DRB5	1334	0	1	32	0	0	12945	42.85
AC240565.2	10369	0	0	2029	0	0	12768	47.03
FO681492.1	2118	0	0	1508	0	0	12729	56.12
SIK1	5599	0	7015	3573	0	1139	12707	56.04	605705	Yes
GOLGA6A	2519	0	0	546	0	0	12694	52.21
SIK1B	6014	0	0	1207	0	0	12606	56.01
AL390038.1	6139	0	0	2111	0	0	12496	39.77
AL359258.1	6368	0	0	2481	0	0	12494	39.75
ASMTL	59700	45	66023	0	0	3482	12260	52.23
ASMTL-AS1	10668	0	13852	0	0	1171	12260	52.3
FAM242E	5792	0	0	152	0	0	12218	46.65
BOLA2	12612	0	0	2833	0	0	11909	43.95
AC244230.1	1192	0	0	91	0	0	11868	52.32
CKMT1B	2784	0	0	840	0	0	11848	49.85
STK19	1657	0	0	734	0	0	11731	52.73
GOLGA6B	1317	0	0	298	0	0	11657	53.38
GOLGA6C	3413	0	0	316	0	0	11601	53.39
AC136443.4	10693	0	0	497	0	0	11493	47.6
AC009167.1	10474	0	2	496	0	1	11489	47.62
BOLA2-SMG1P6	6132	0	0	1260	0	0	11422	43.95
OR2A42	2789	0	0	691	0	0	11362	39.85
TBC1D3I	8956	0	9	1221	0	0	11098	59.79
SPDYE2	3863	1073	1133	928	132	246	11077	51.28
TBC1D3L	8282	0	0	384	0	0	11077	59.93
SPDYE2B	3949	0	0	1007	0	0	11074	51.28
TBC1D3B	2664	0	0	253	0	0	10956	59.93
TBC1D3K	4780	732	4073	1144	54	571	10951	60.09
TBC1D3D	10626	0	0	1238	0	0	10927	60.13
AKAP17A	10867	0	10977	0	0	3204	10922	60.91
TRIM49C	5057	149	135	503	37	23	10920	37.03
FP325318.1	7582	20	63	741	0	2	10904	39.21
TBC1D3H	7356	0	0	1549	0	0	10893	60.08
TBC1D3	9258	1	0	1788	0	0	10883	60.12
TBC1D3G	4952	0	0	1291	0	0	10876	60.06
PRSS40B	8682	0	0	1568	0	0	10789	55.3
PLGLB2	1269	0	0	465	0	0	10707	39.96
AC013269.2	8627	0	2068	875	0	593	10695	49.6
CROCCP4	3650	0	0	537	0	0	10689	47.24
TRIM49D1	7155	0	0	863	0	0	10657	37.43
AL021920.3	3992	0	0	879	0	0	10652	46.74
AL137798.2	5895	0	0	877	0	0	10646	46.74
GOLGA8O	2666	0	0	494	0	0	10529	49.06
GOLGA8J	1464	0	0	125	0	0	10447	48.88
GOLGA8Q	1644	4862	1863	619	699	212	10424	53.23
GOLGA8R	3357	0	0	894	0	0	10423	53.37
GOLGA8T	2013	0	0	368	0	0	10419	48.79
SLX1A-SULT1A3	4696	0	0	641	0	0	10419	56.85
SULT1A3	7044	0	0	1097	0	0	10419	55.95
PGA5	4899	0	0	636	0	0	10407	52.12
AP000550.4	2428	0	0	0	0	0	10396	49.14
CAMTA1	516	0	0	0	0	0	952	48	611501	Yes
SSX2	9110	5	305	1162	0	25	10294	45.04	300192	No
AC007952.8	9089	0	2	290	0	0	10228	49.52
AC106017.1	7406	0	0	315	0	0	10221	49.5
FO538757.1	1153	0	0	35	0	0	10195	59.5
AC007952.3	4374	1	4	269	0	0	10104	49.31
